# Supplementary material for: Soil, rhizosphere, and root microbiome in kiwifruit vine decline, an emerging multifactorial disease
Source: Front Microbiol. 2024 Mar 21;15:1330865. doi: 10.3389/fmicb.2024.1330865 (PMC10991698; doi:10.3389/fmicb.2024.1330865)
Supplement: Supplementary file 2 [file Table_1.XLSX]

## Sheet: Foglio1
Supplementary Table 1 – Sampling locations coordinates and disease incidence as percentage of affected plants.
Orchard code	Health status	City \ Location	North coordinates	East coordinates	Cultivar	Year of plantation	Total surface (ha)	Incidence of diseased plants (%)
S1-PIE01	Healthy	Manta (CN), Italy	N 44.620674	E 7.503988	HAYWARD	2017	1.65	0
S1-PIE06	Healthy	Scarnafigi (CN), Italy	N 44.658897	E 7.543637	DORI'	2018	1.9	0
S1-PIE07	Healthy	Fossano (CN), Italy	N 44.572412	E 7.764205	HAYWARD	2017	10.18	0
S1-PIE09	Healthy	Verzuolo (CN), Italy	N 44.585809	E 7.521155	HAYWARD	1992	1.7	0
S1-PIE013	Diseased	Manta (CN), Italy	N 44.614417	E 7.497665	HAYWARD	2017	0.73	0.2
S1-PIE016	Diseased	Scarnafigi (CN), Italy	N 44.659875	E 7.547601	JINTAO	2016	NA	0.4
S1-PIE017	Diseased	Fossano (CN), Italy	N 44.576531	E 7.761048	HAYWARD	2016	6.87	0.3
S1-PIE020	Diseased	Verzuolo (CN), Italy	N 44.581535	E 7.505679	HAYWARD	1985	0.8	0.2
