# Supplementary material for: Soil, rhizosphere, and root microbiome in kiwifruit vine decline, an emerging multifactorial disease
Source: Front Microbiol. 2024 Mar 21;15:1330865. doi: 10.3389/fmicb.2024.1330865 (PMC10991698; doi:10.3389/fmicb.2024.1330865)
Supplement: Supplementary file 3 [file Table_2.XLSX]

## Sheet: Foglio1
Supplementary Table 2 – Alpha diversity values
			Shannon			Pielou			Observed features
Community	Group 1	Group 2	Value 1	Value 2	q value	Value 1	Value 2	q value	Value 1	Value 2	q value
Bacteria	Diseased_rhizosphere (n=20)	Diseased_root (n=20)	9.26±0.22	7.62±0.88	7.88e-10	0.91±0.02	0.79±0.05	5.3e-07	1192.85±100.64	858.80±307.39	0.000129704
	Diseased_rhizosphere (n=20)	Diseased_soil (n=20)	9.26±0.22	9.20±0.23	0.72293	0.91±0.02	0.92±0.02	0.127407	1192.85±100.64	1036.20±130.32	0.0456829
	Diseased_root (n=20)	Diseased_soil (n=20)	7.62±0.88	9.20±0.23	4e-09	0.79±0.05	0.92±0.02	4.23e-11	858.80±307.39	1036.20±130.32	0.109944
	Diseased_rhizosphere (n=20)	Healthy_rhizosphere (n=20)	9.26±0.22	8.68±0.41	0.000418651	0.91±0.02	0.90±0.03	0.557631	1192.85±100.64	839.60±184.56	1.85e-05
	Diseased_root (n=20)	Healthy_rhizosphere (n=20)	7.62±0.88	8.68±0.41	0.0085171	0.79±0.05	0.90±0.03	7.27e-06	858.80±307.39	839.60±184.56	0.655807
	Diseased_soil (n=20)	Healthy_rhizosphere (n=20)	9.20±0.23	8.68±0.41	0.00139671	0.92±0.02	0.90±0.03	0.0348976	1036.20±130.32	839.60±184.56	0.0399785
	Diseased_rhizosphere (n=20)	Healthy_root (n=20)	9.26±0.22	7.85±0.75	8.11e-09	0.91±0.02	0.83±0.05	3.24e-05	1192.85±100.64	748.65±258.35	1.09e-07
	Diseased_root (n=20)	Healthy_root (n=20)	7.62±0.88	7.85±0.75	0.637341	0.79±0.05	0.83±0.05	0.402792	858.80±307.39	748.65±258.35	0.150514
	Diseased_soil (n=20)	Healthy_root (n=20)	9.20±0.23	7.85±0.75	5.13e-08	0.92±0.02	0.83±0.05	1.09e-08	1036.20±130.32	748.65±258.35	0.0014939
	Healthy_rhizosphere (n=20)	Healthy_root (n=20)	8.68±0.41	7.85±0.75	0.0291477	0.90±0.03	0.83±0.05	0.000343792	839.60±184.56	748.65±258.35	0.354237
	Diseased_rhizosphere (n=20)	Healthy_soil (n=20)	9.26±0.22	8.91±0.29	0.0102597	0.91±0.02	0.91±0.01	0.51243	1192.85±100.64	885.55±135.16	5.7e-05
	Diseased_root (n=20)	Healthy_soil (n=20)	7.62±0.88	8.91±0.29	0.000341429	0.79±0.05	0.91±0.01	1.17e-08	858.80±307.39	885.55±135.16	0.804344
	Diseased_soil (n=20)	Healthy_soil (n=20)	9.20±0.23	8.91±0.29	0.0256001	0.92±0.02	0.91±0.01	0.388445	1036.20±130.32	885.55±135.16	0.0692701
	Healthy_rhizosphere (n=20)	Healthy_soil (n=20)	8.68±0.41	8.91±0.29	0.334106	0.90±0.03	0.91±0.01	0.266132	839.60±184.56	885.55±135.16	0.80025
	Healthy_root (n=20)	Healthy_soil (n=20)	7.85±0.75	8.91±0.29	0.00164438	0.83±0.05	0.91±0.01	1.42e-06	748.65±258.35	885.55±135.16	0.222102
Fungi	Diseased_rhizosphere (n=20)	Diseased_root (n=20)	6.52±0.78	5.06±0.81	2e-06	0.74±0.08	0.64±0.05	3.89e-05	456.70±52.42	275.85±134.01	3e-06
	Diseased_rhizosphere (n=20)	Diseased_soil (n=20)	6.52±0.78	6.65±0.54	0.792886	0.74±0.08	0.76±0.07	0.670569	456.70±52.42	436.40±48.98	0.546975
	Diseased_root (n=20)	Diseased_soil (n=20)	5.06±0.81	6.65±0.54	6.48e-07	0.64±0.05	0.76±0.07	3.73e-06	275.85±134.01	436.40±48.98	4.27e-05
	Diseased_rhizosphere (n=20)	Healthy_rhizosphere (n=20)	6.52±0.78	6.29±0.64	0.426724	0.74±0.08	0.74±0.06	0.923954	456.70±52.42	352.35±61.52	6.47e-05
	Diseased_root (n=20)	Healthy_rhizosphere (n=20)	5.06±0.81	6.29±0.64	0.000105856	0.64±0.05	0.74±0.06	3.33e-05	275.85±134.01	352.35±61.52	0.49002
	Diseased_soil (n=20)	Healthy_rhizosphere (n=20)	6.65±0.54	6.29±0.64	0.299917	0.76±0.07	0.74±0.06	0.693651	436.40±48.98	352.35±61.52	0.000666888
	Diseased_rhizosphere (n=20)	Healthy_root (n=20)	6.52±0.78	5.68±0.50	0.000284524	0.74±0.08	0.73±0.03	0.525193	456.70±52.42	251.35±109.64	6.24e-09
	Diseased_root (n=20)	Healthy_root (n=20)	5.06±0.81	5.68±0.50	0.297474	0.64±0.05	0.73±0.03	0.00198823	275.85±134.01	251.35±109.64	0.261
	Diseased_soil (n=20)	Healthy_root (n=20)	6.65±0.54	5.68±0.50	0.00010419	0.76±0.07	0.73±0.03	0.224245	436.40±48.98	251.35±109.64	1.23e-07
	Healthy_rhizosphere (n=20)	Healthy_root (n=20)	6.29±0.64	5.68±0.50	0.00819736	0.74±0.06	0.73±0.03	0.508748	352.35±61.52	251.35±109.64	0.0682363
	Diseased_rhizosphere (n=20)	Healthy_soil (n=20)	6.52±0.78	6.49±0.50	0.848597	0.74±0.08	0.76±0.05	0.683995	456.70±52.42	376.95±55.69	0.00365479
	Diseased_root (n=20)	Healthy_soil (n=20)	5.06±0.81	6.49±0.50	3.62e-06	0.64±0.05	0.76±0.05	3.81e-06	275.85±134.01	376.95±55.69	0.0795311
	Diseased_soil (n=20)	Healthy_soil (n=20)	6.65±0.54	6.49±0.50	0.693651	0.76±0.07	0.76±0.05	0.962919	436.40±48.98	376.95±55.69	0.0209596
	Healthy_rhizosphere (n=20)	Healthy_soil (n=20)	6.29±0.64	6.49±0.50	0.516567	0.74±0.06	0.76±0.05	0.703217	352.35±61.52	376.95±55.69	0.288604
	Healthy_root (n=20)	Healthy_soil (n=20)	5.68±0.50	6.49±0.50	0.00052346	0.73±0.03	0.76±0.05	0.200296	251.35±109.64	376.95±55.69	0.00349702
Oomycetes	Diseased_rhizosphere (n=20)	Diseased_Root (n=15)	2.37±0.84	2.28±0.74	0.74843	0.60±0.18	0.63±0.12	0.96613	15.45±4.50	14.27±7.37	0.489633
	Diseased_rhizosphere (n=20)	Diseased_Soil (n=18)	2.37±0.84	2.31±0.64	0.787857	0.60±0.18	0.61±0.14	0.964066	15.45±4.50	15.06±5.61	0.676002
	Diseased_Root (n=15)	Diseased_Soil (n=18)	2.28±0.74	2.31±0.64	0.998303	0.63±0.12	0.61±0.14	1	14.27±7.37	15.06±5.61	0.64893
	Diseased_rhizosphere (n=20)	Healthy_rhizosphere (n=19)	2.37±0.84	1.89±0.51	0.253093	0.60±0.18	0.56±0.12	0.940077	15.45±4.50	10.32±2.63	0.00787127
	Diseased_Root (n=15)	Healthy_rhizosphere (n=19)	2.28±0.74	1.89±0.51	0.290436	0.63±0.12	0.56±0.12	0.804341	14.27±7.37	10.32±2.63	0.110209
	Diseased_Soil (n=18)	Healthy_rhizosphere (n=19)	2.31±0.64	1.89±0.51	0.480331	0.61±0.14	0.56±0.12	0.66974	15.06±5.61	10.32±2.63	0.0277161
	Diseased_rhizosphere (n=20)	Healthy_Root (n=13)	2.37±0.84	1.92±0.84	0.33829	0.60±0.18	0.52±0.19	1	15.45±4.50	13.38±5.52	0.288409
	Diseased_Root (n=15)	Healthy_Root (n=13)	2.28±0.74	1.92±0.84	0.409567	0.63±0.12	0.52±0.19	1	14.27±7.37	13.38±5.52	0.645235
	Diseased_Soil (n=18)	Healthy_Root (n=13)	2.31±0.64	1.92±0.84	0.522523	0.61±0.14	0.52±0.19	0.797883	15.06±5.61	13.38±5.52	0.450508
	Healthy_rhizosphere (n=19)	Healthy_Root (n=13)	1.89±0.51	1.92±0.84	0.803995	0.56±0.12	0.52±0.19	0.845129	10.32±2.63	13.38±5.52	0.270938
	Diseased_rhizosphere (n=20)	Healthy_Soil (n=18)	2.37±0.84	2.00±0.88	0.446132	0.60±0.18	0.56±0.20	0.90103	15.45±4.50	11.17±3.90	0.0682513
	Diseased_Root (n=15)	Healthy_Soil (n=18)	2.28±0.74	2.00±0.88	0.631009	0.63±0.12	0.56±0.20	0.995416	14.27±7.37	11.17±3.90	0.385142
	Diseased_Soil (n=18)	Healthy_Soil (n=18)	2.31±0.64	2.00±0.88	0.666008	0.61±0.14	0.56±0.20	0.864796	15.06±5.61	11.17±3.90	0.158735
	Healthy_rhizosphere (n=19)	Healthy_Soil (n=18)	1.89±0.51	2.00±0.88	0.596558	0.56±0.12	0.56±0.20	1	10.32±2.63	11.17±3.90	0.472482
	Healthy_Root (n=13)	Healthy_Soil (n=18)	1.92±0.84	2.00±0.88	0.759366	0.52±0.19	0.56±0.20	0.775394	13.38±5.52	11.17±3.90	0.576422

## Sheet: Versione 2
			Shannon			Pielou			Observed features
Community	Group 1	Group 2	Value 1	Value 2	q value	Value 1	Value 2	q value	Value 1	Value 2	q value
Bacteria	Diseased_rhizosphere (n=20)	Diseased_root (n=20)	9.26±0.22	7.62±0.88	<0.001	0.91±0.02	0.79±0.05	<0.001	1192.85±100.64	858.80±307.39	<0.001
	Diseased_rhizosphere (n=20)	Diseased_soil (n=20)	9.26±0.22	9.20±0.23	0.72293	0.91±0.02	0.92±0.02	0.127407	1192.85±100.64	1036.20±130.32	0.0456829
	Diseased_root (n=20)	Diseased_soil (n=20)	7.62±0.88	9.20±0.23	<0.001	0.79±0.05	0.92±0.02	<0.001	858.80±307.39	1036.20±130.32	0.109944
	Diseased_rhizosphere (n=20)	Healthy_rhizosphere (n=20)	9.26±0.22	8.68±0.41	<0.001	0.91±0.02	0.90±0.03	0.557631	1192.85±100.64	839.60±184.56	<0.001
	Diseased_root (n=20)	Healthy_rhizosphere (n=20)	7.62±0.88	8.68±0.41	0.0085171	0.79±0.05	0.90±0.03	<0.001	858.80±307.39	839.60±184.56	0.655807
	Diseased_soil (n=20)	Healthy_rhizosphere (n=20)	9.20±0.23	8.68±0.41	0.00139671	0.92±0.02	0.90±0.03	0.0348976	1036.20±130.32	839.60±184.56	0.0399785
	Diseased_rhizosphere (n=20)	Healthy_root (n=20)	9.26±0.22	7.85±0.75	<0.001	0.91±0.02	0.83±0.05	<0.001	1192.85±100.64	748.65±258.35	<0.001
	Diseased_root (n=20)	Healthy_root (n=20)	7.62±0.88	7.85±0.75	0.637341	0.79±0.05	0.83±0.05	0.402792	858.80±307.39	748.65±258.35	0.150514
	Diseased_soil (n=20)	Healthy_root (n=20)	9.20±0.23	7.85±0.75	<0.001	0.92±0.02	0.83±0.05	<0.001	1036.20±130.32	748.65±258.35	0.0014939
	Healthy_rhizosphere (n=20)	Healthy_root (n=20)	8.68±0.41	7.85±0.75	0.0291477	0.90±0.03	0.83±0.05	<0.001	839.60±184.56	748.65±258.35	0.354237
	Diseased_rhizosphere (n=20)	Healthy_soil (n=20)	9.26±0.22	8.91±0.29	0.0102597	0.91±0.02	0.91±0.01	0.51243	1192.85±100.64	885.55±135.16	<0.001
	Diseased_root (n=20)	Healthy_soil (n=20)	7.62±0.88	8.91±0.29	<0.001	0.79±0.05	0.91±0.01	<0.001	858.80±307.39	885.55±135.16	0.804344
	Diseased_soil (n=20)	Healthy_soil (n=20)	9.20±0.23	8.91±0.29	0.0256001	0.92±0.02	0.91±0.01	0.388445	1036.20±130.32	885.55±135.16	0.0692701
	Healthy_rhizosphere (n=20)	Healthy_soil (n=20)	8.68±0.41	8.91±0.29	0.334106	0.90±0.03	0.91±0.01	0.266132	839.60±184.56	885.55±135.16	0.80025
	Healthy_root (n=20)	Healthy_soil (n=20)	7.85±0.75	8.91±0.29	0.00164438	0.83±0.05	0.91±0.01	<0.001	748.65±258.35	885.55±135.16	0.222102
Fungi	Diseased_rhizosphere (n=20)	Diseased_root (n=20)	6.52±0.78	5.06±0.81	<0.001	0.74±0.08	0.64±0.05	<0.001	456.70±52.42	275.85±134.01	<0.001
	Diseased_rhizosphere (n=20)	Diseased_soil (n=20)	6.52±0.78	6.65±0.54	0.792886	0.74±0.08	0.76±0.07	0.670569	456.70±52.42	436.40±48.98	0.546975
	Diseased_root (n=20)	Diseased_soil (n=20)	5.06±0.81	6.65±0.54	<0.001	0.64±0.05	0.76±0.07	<0.001	275.85±134.01	436.40±48.98	<0.001
	Diseased_rhizosphere (n=20)	Healthy_rhizosphere (n=20)	6.52±0.78	6.29±0.64	0.426724	0.74±0.08	0.74±0.06	0.923954	456.70±52.42	352.35±61.52	<0.001
	Diseased_root (n=20)	Healthy_rhizosphere (n=20)	5.06±0.81	6.29±0.64	<0.001	0.64±0.05	0.74±0.06	<0.001	275.85±134.01	352.35±61.52	0.49002
	Diseased_soil (n=20)	Healthy_rhizosphere (n=20)	6.65±0.54	6.29±0.64	0.299917	0.76±0.07	0.74±0.06	0.693651	436.40±48.98	352.35±61.52	<0.001
	Diseased_rhizosphere (n=20)	Healthy_root (n=20)	6.52±0.78	5.68±0.50	<0.001	0.74±0.08	0.73±0.03	0.525193	456.70±52.42	251.35±109.64	<0.001
	Diseased_root (n=20)	Healthy_root (n=20)	5.06±0.81	5.68±0.50	0.297474	0.64±0.05	0.73±0.03	0.00198823	275.85±134.01	251.35±109.64	0.261
	Diseased_soil (n=20)	Healthy_root (n=20)	6.65±0.54	5.68±0.50	<0.001	0.76±0.07	0.73±0.03	0.224245	436.40±48.98	251.35±109.64	<0.001
	Healthy_rhizosphere (n=20)	Healthy_root (n=20)	6.29±0.64	5.68±0.50	0.00819736	0.74±0.06	0.73±0.03	0.508748	352.35±61.52	251.35±109.64	0.0682363
	Diseased_rhizosphere (n=20)	Healthy_soil (n=20)	6.52±0.78	6.49±0.50	0.848597	0.74±0.08	0.76±0.05	0.683995	456.70±52.42	376.95±55.69	0.00365479
	Diseased_root (n=20)	Healthy_soil (n=20)	5.06±0.81	6.49±0.50	<0.001	0.64±0.05	0.76±0.05	<0.001	275.85±134.01	376.95±55.69	0.0795311
	Diseased_soil (n=20)	Healthy_soil (n=20)	6.65±0.54	6.49±0.50	0.693651	0.76±0.07	0.76±0.05	0.962919	436.40±48.98	376.95±55.69	0.0209596
	Healthy_rhizosphere (n=20)	Healthy_soil (n=20)	6.29±0.64	6.49±0.50	0.516567	0.74±0.06	0.76±0.05	0.703217	352.35±61.52	376.95±55.69	0.288604
	Healthy_root (n=20)	Healthy_soil (n=20)	5.68±0.50	6.49±0.50	<0.001	0.73±0.03	0.76±0.05	0.200296	251.35±109.64	376.95±55.69	0.00349702
Oomycetes	Diseased_rhizosphere (n=20)	Diseased_Root (n=15)	2.37±0.84	2.28±0.74	0.74843	0.60±0.18	0.63±0.12	0.96613	15.45±4.50	14.27±7.37	0.489633
	Diseased_rhizosphere (n=20)	Diseased_Soil (n=18)	2.37±0.84	2.31±0.64	0.787857	0.60±0.18	0.61±0.14	0.964066	15.45±4.50	15.06±5.61	0.676002
	Diseased_Root (n=15)	Diseased_Soil (n=18)	2.28±0.74	2.31±0.64	0.998303	0.63±0.12	0.61±0.14	1	14.27±7.37	15.06±5.61	0.64893
	Diseased_rhizosphere (n=20)	Healthy_rhizosphere (n=19)	2.37±0.84	1.89±0.51	0.253093	0.60±0.18	0.56±0.12	0.940077	15.45±4.50	10.32±2.63	0.00787127
	Diseased_Root (n=15)	Healthy_rhizosphere (n=19)	2.28±0.74	1.89±0.51	0.290436	0.63±0.12	0.56±0.12	0.804341	14.27±7.37	10.32±2.63	0.110209
	Diseased_Soil (n=18)	Healthy_rhizosphere (n=19)	2.31±0.64	1.89±0.51	0.480331	0.61±0.14	0.56±0.12	0.66974	15.06±5.61	10.32±2.63	0.0277161
	Diseased_rhizosphere (n=20)	Healthy_Root (n=13)	2.37±0.84	1.92±0.84	0.33829	0.60±0.18	0.52±0.19	1	15.45±4.50	13.38±5.52	0.288409
	Diseased_Root (n=15)	Healthy_Root (n=13)	2.28±0.74	1.92±0.84	0.409567	0.63±0.12	0.52±0.19	1	14.27±7.37	13.38±5.52	0.645235
	Diseased_Soil (n=18)	Healthy_Root (n=13)	2.31±0.64	1.92±0.84	0.522523	0.61±0.14	0.52±0.19	0.797883	15.06±5.61	13.38±5.52	0.450508
	Healthy_rhizosphere (n=19)	Healthy_Root (n=13)	1.89±0.51	1.92±0.84	0.803995	0.56±0.12	0.52±0.19	0.845129	10.32±2.63	13.38±5.52	0.270938
	Diseased_rhizosphere (n=20)	Healthy_Soil (n=18)	2.37±0.84	2.00±0.88	0.446132	0.60±0.18	0.56±0.20	0.90103	15.45±4.50	11.17±3.90	0.0682513
	Diseased_Root (n=15)	Healthy_Soil (n=18)	2.28±0.74	2.00±0.88	0.631009	0.63±0.12	0.56±0.20	0.995416	14.27±7.37	11.17±3.90	0.385142
	Diseased_Soil (n=18)	Healthy_Soil (n=18)	2.31±0.64	2.00±0.88	0.666008	0.61±0.14	0.56±0.20	0.864796	15.06±5.61	11.17±3.90	0.158735
	Healthy_rhizosphere (n=19)	Healthy_Soil (n=18)	1.89±0.51	2.00±0.88	0.596558	0.56±0.12	0.56±0.20	1	10.32±2.63	11.17±3.90	0.472482
	Healthy_Root (n=13)	Healthy_Soil (n=18)	1.92±0.84	2.00±0.88	0.759366	0.52±0.19	0.56±0.20	0.775394	13.38±5.52	11.17±3.90	0.576422
