# Supplementary material for: Soil, rhizosphere, and root microbiome in kiwifruit vine decline, an emerging multifactorial disease
Source: Front Microbiol. 2024 Mar 21;15:1330865. doi: 10.3389/fmicb.2024.1330865 (PMC10991698; doi:10.3389/fmicb.2024.1330865)
Supplement: Supplementary file 4 [file Table_3.XLSX]

## Sheet: Foglio1
Supplementary Table 3 – Chemical-physical analysis of soils
	Healthy orchards				Diseased orchards
Orchard code	S1-PIE01	S1-PIE06	S1-PIE07	S1-PIE09	S1-PIE013	S1-PIE016	S1-PIE017	S1-PIE020
Clay (%)	8.18	9.65	7.28	5.13	10.78	8.95	8.77	6.97
Silt (%)	48.10	43.40	33.08	25.55	49.02	45.15	31.95	36.88
Sand (%)	43.72	46.95	59.65	69.33	40.20	45.90	59.27	56.15
pH (water)	6.24	7.41	6.80	7.45	6.71	7.23	6.98	7.36
Total limestone (%)	0.39	0.59	0.78	0.78	0.39	0.39	0.59	0.39
Organic matter (%)	2047	2358	3803	2514	1389	1841	4170	2496
Organic carbon (%)	1190	1371	2211	1462	0.807	1070	2424	1451
Total nitrogen (%)	0.1551	0.1740	0.2430	0.1556	0.1008	0.1483	0.2789	0.1575
C/N ratio	7.7	7.9	9.1	9.4	8.0	7.2	8.7	9.2
CSC (meq/100g)	15.1	11.3	14.0	10.2	11.8	11.9	14.6	12.2
Exchanged calcium (ppm)	1709	1649	1701	1651	1496	1570	1909	1904
Exchanged calcium (meq/100g)	8.53	8.23	8.49	8.24	7.46	7.83	9.53	9.50
Exchanged calcium on CSC (%)	56.6	72.8	60.4	81.0	63.5	65.6	65.4	78.1
Exchanged magnesium (ppm)	157	163	144	101	159	174	192	118
Exchanged magneisum (meq/100g)	1.29	1.34	1.19	0.83	1.31	1.43	1.58	0.97
Exchanged magnesium on CSC (%)	8.6	11.9	8.5	8.2	11.1	12.0	10.8	8.0
Exchanged potassium (ppm)	76	474	437	89	99	71	482	61
Exchanged potassium (meq/100g)	0.195	1212	1117	0.227	0.254	0.181	1232	0.157
Exchanged potassium on CSC (%)	0.013	0.107	0.080	0.022	0.022	0.015	0.085	0.013
Ca/Mg ratio	6.6	6.1	7.1	9.9	5.7	5.5	6.0	9.8
Ca/K ratio	43.7	6.8	7.6	36.3	29.4	43.4	7.7	60.7
Mg/K ratio	6.6	1.1	1.1	3.7	5.1	7.9	1.3	6.2
Basic saturation	66.4	95.4	76.8	91.5	76.7	79.0	84.7	87.3
Phosphorous assim. (ppm)	17.2	95.6	179.4	52.8	43.7	21.2	186.4	41.5
Phosphorous pentoxide assim. (ppm)	39.3	218.9	410.9	120.9	100.0	48.6	426.8	95.1
Iron assim. (ppm)	150	75	132	45	86	51	147	56
Manganese assim. (ppm)	12.8	7.9	5.7	4.4	15.2	13.0	9.3	13.9
Zinc assim. (ppm)	2.6	2.3	14.5	6.5	3.6	1.8	18.2	6.5
Copper assim. (ppm)	4.7	2.2	13.5	13.5	5.7	4.9	11.7	25.3
B solubile (ppm)	0.2340	0.3380	0.4710	0.2530	0.3210	0.2460	0.4720	0.2060
