# Supplementary material for: Soil, rhizosphere, and root microbiome in kiwifruit vine decline, an emerging multifactorial disease
Source: Front Microbiol. 2024 Mar 21;15:1330865. doi: 10.3389/fmicb.2024.1330865 (PMC10991698; doi:10.3389/fmicb.2024.1330865)
Supplement: Supplementary file 5 [file Table_4.XLSX]

## Sheet: Quantification data
Supplementary Table 4 - qPCR quantification of Phytopythium vexans in samples
Sample	[ng/uL]	Dilution factor	Ct	Ct Mean	Dev. St	X log	Mean Ct											Quantification of samples
A rep1	20	1	16.6733	16.7332	0.0712857	1.30103	16.7332										sample ID		Ct samples			mean Ct (Y)	X (expressed as log)	Target quantity	Standard Deviation
A rep2	20	1	16.6345			0.30103	18.9434										SOIL	7	34.9304	34.8259	33.8187	34.525	-4.0661	8.58818e-05	0.613937
A rep3	20	1	16.8157			-0.69897	22.7878											7	34.2942	34.8528	34.7582	34.6351	-4.09793	7.98125e-05	0.298947
B rep1	20	1	16.8049			-1.69897	25.8031											7	34.7001	34.6365	34.9336	34.7567	-4.13311	7.36022e-05	0.156426
B rep2	20	1	16.7277			-2.69897	29.315											17	33.4827	33.9374	33.9191	33.7797	-3.85057	0.000141067	0.257386
B rep3	20	1	16.7434			-3.69897	34.0102											17	34.1619	33.601	34.4167	34.0599	-3.93158	0.000117062	0.417345			ng/uL target	status
A rep1	2	0.1	18.5842	18.9434	0.467769	-4.69897	36.7861											17	33.727	34.9504	33.4896	34.0557	-3.93037	0.000117388	0.783903		S7	0.00797655	healthy
A rep2	2	0.1	18.8185															9	35.2379	34.1233	37.0474	35.4695	-4.33925	4.57875e-05	1.47571		S17	0.0125173	diseased
A rep3	2	0.1	18.2549															9	30.7824	31.3992	31.4613	31.2143	-3.10866	0.000778649	0.375302		S9	0.0484719	healthy
B rep1	2	0.1	19.384															9	31.4933	31.7665	31.3396	31.5331	-3.20085	0.00062972	0.216201		S20	0.0130708	diseased
B rep2	2	0.1	19.3918															20	34.3526	34.0279	33.7166	34.0324	-3.92363	0.000119226	0.318055		S1	0.0111171	healthy
B rep3	2	0.1	19.2268															20	33.9361	33.3867	33.7497	33.6908	-3.82486	0.00014967	0.279364		S13	0.00706071	diseased
A rep1	0.2	0.01	23.08	22.7878	0.277938													20	34.0788	33.958	33.9116	33.9828	-3.90929	0.000123227	0.0863075		S6	0.0088356	healthy
A rep2	0.2	0.01	22.9865															1	34.4051	34.2703	33.7514	34.1423	-3.95542	0.000110811	0.345127		S16	0.00901601	diseased
A rep3	0.2	0.01	22.6635															1	33.4051	34.3427	33.866	33.8713	-3.87704	0.000132726	0.468864
B rep1	0.2	0.01	22.3781															1	34.777	34.6557	33.9324	34.4551	-4.04587	8.99761e-05	0.456677
B rep2	0.2	0.01	23.0057															13	34.5057	33.8982	34.6007	34.3349	-4.01112	9.74717e-05	0.381134
B rep3	0.2	0.01	22.6129															13	34.8268	34.7293	34.6507	34.7356	-4.12701	7.46438e-05	0.0882072
A rep1	0.02	0.001	26.664	25.8031	0.879602													13	35.3937	35.7301	35.9268	35.6835	-4.40115	3.97058e-05	0.269625
A rep2	0.02	0.001	26.8112															6	34.3611	33.5577	33.6878	33.8688	-3.87634	0.000132941	0.431263
A rep3	0.02	0.001	26.296															6	34.9391	34.4336	34.6088	34.6605	-4.10528	7.84729e-05	0.256674
B rep1	0.02	0.001	25.0799															6	35.3505	34.9373	35.4065	35.2314	-4.2704	5.36542e-05	0.25628
B rep2	0.02	0.001	25.0195															16	33.9674	34.0087	33.6919	33.8893	-3.88226	0.00013114	0.172234
B rep3	0.02	0.001	24.9481															16	35.7652	35.951	36.6722	36.1294	-4.5301	2.95052e-05	0.479133
A rep1	0.002	0.0001	30.8243	29.315	0.919219													16	34.0984	33.9439	34.4243	34.1556	-3.95926	0.000109835	0.245244
A rep2	0.002	0.0001	29.4278														ROOT	7	35.8527	35.1574	34.226	35.0787	-4.22623	5.9398e-05	0.816215
A rep3	0.002	0.0001	29.8747															7	34.8938	37.0073	35.5737	35.8249	-4.44204	3.61376e-05	1.07894
B rep1	0.002	0.0001	28.7036															7	35.3769	34.4162	34.7841	34.8591	-4.16271	6.8752e-05	0.48474
B rep2	0.002	0.0001	28.6136															17	36.8907	34.7763	34.8223	35.4964	-4.34703	4.49746e-05	1.20771
B rep3	0.002	0.0001	28.446															17	34.9579	36.5552	35.0105	35.5079	-4.35035	4.46322e-05	0.907409			ng/uL target	status
A rep1	0.0002	1e-05	37.0895	34.0102	2.00574													17	35.961	36.0754	35.9695	36.0019	-4.49323	3.21196e-05	0.0637577		R7	0.00547625	healthy
A rep2	0.0002	1e-05	34.1145															9	35.4863	35.9001	35.0682	35.4849	-4.34369	4.53219e-05	0.415956		R17	0.00405755	diseased
A rep3	0.0002	1e-05	35.5916															9	35.5149	35.2313	35.964	35.57	-4.36833	4.28228e-05	0.369455		R9	0.00444073	healthy
B rep1	0.0002	1e-05	31.9632				Slope	-3.45784										9	35.0816	35.4482	35.9491	35.493	-4.34604	4.50773e-05	0.43548		R20	0.00629806	diseased
B rep2	0.0002	1e-05	32.9955				Y-intercept	20.4651										20	34.6928	35.0833	34.8254	34.8672	-4.16505	6.83828e-05	0.198583		R1	0.00755419	healthy
B rep3	0.0002	1e-05	32.3069				Efficiency (%)	0.946246										20	34.65	33.9983	34.5473	34.3985	-4.02953	9.34274e-05	0.350371		R13	0.00140787	diseased
A rep1	2e-05	1e-06	38.1554	36.7861	19.037		R^2	0.994286										20	37.0111	35.7505	36.0046	36.2554	-4.56653	2.71315e-05	0.6667		R6	0.00311497	healthy
A rep2	2e-05	1e-06	38.1556				amplific. Eff	1.94625										1	36.6683	37.0426	39.5983	37.7698	-5.00448	9.89746e-06	1.59458		R16	0.00317389	diseased
A rep3	2e-05	1e-06	35.7636															1	33.5532	33.151	34.5178	33.7407	-3.83928	0.000144784	0.70244
B rep1	2e-05	1e-06	Undetermined															1	33.7325	33.932	36.7083	34.7909	-4.14301	7.19439e-05	1.66352
B rep2	2e-05	1e-06	Undetermined															13	Undetermined	Undetermined	37.2406	37.2406	-4.85144	1.40787e-05	#DIV/0!
B rep3	2e-05	1e-06	35.07															13	Undetermined	Undetermined	Undetermined	#DIV/0!	#DIV/0!	#DIV/0!	#DIV/0!
																		13	Undetermined	Undetermined	Undetermined	#DIV/0!	#DIV/0!	#DIV/0!	#DIV/0!
																		6	37.2103	33.5956	35.4771	35.4276	-4.32714	4.70825e-05	1.80787
																		6	37.289	36.786	37.2965	37.1238	-4.81768	1.52168e-05	0.292598
																		6	Undetermined	Undetermined	Undetermined	#DIV/0!	#DIV/0!	#DIV/0!	#DIV/0!
																		16	36.9659	35.9762	36.831	36.591	-4.66359	2.16975e-05	0.536685
																		16	36.1062	36.2994	35.1242	35.8433	-4.44734	3.56991e-05	0.630157
																		16	36.595	35.4494	35.2254	35.7566	-4.42228	3.78201e-05	0.734655
																	RHIZOSPHERE	7	34.2327	33.7108	33.8005	33.9147	-3.88959	0.000128947	0.279022
																		7	33.8931	34.402	34.5132	34.2694	-3.99219	0.000101814	0.330605
																		7	33.9327	33.5867	33.1668	33.562	-3.78762	0.000163074	0.383558
																		17	33.5802	33.6588	33.9727	33.7372	-3.83828	0.000145116	0.207646
																		17	33.6068	33.4105	33.8871	33.6348	-3.80867	0.000155358	0.239549			ng/uL target	status
																		17	33.5789	34.3795	33.9364	33.9649	-3.90413	0.000124701	0.401041		RS7	0.000131278	healthy
																		9	33.7332	33.8829	33.9244	33.8468	-3.86997	0.000134904	0.100559		RS17	0.000141725	diseased
																		9	33.7107	33.7389	33.9765	33.8087	-3.85895	0.000138374	0.146007		RS9	0.00011872	healthy
																		9	34.6388	34.6889	34.4074	34.5784	-4.08153	8.28832e-05	0.150142		RS20	0.00014901	diseased
																		20	33.9349	33.9467	33.5166	33.7994	-3.85626	0.000139231	0.24501		RS1	0.000137306	healthy
																		20	33.6148	33.4223	33.7163	33.5845	-3.7941	0.000160656	0.149334		RS13	7.36804e-05	diseased
																		20	33.7037	33.7749	33.6707	33.7164	-3.83226	0.000147144	0.0532386		R6	0.00018202	healthy
																		1	34.3727	33.6284	33.8528	33.9513	-3.90019	0.000125838	0.381826		R16	0.000132014	diseased
																		1	33.78	33.8125	33.6281	33.7402	-3.83914	0.000144832	0.0983984
																		1	33.9327	33.5988	33.8019	33.7778	-3.85002	0.000141249	0.168224
																		13	34.4334	34.2701	33.9467	34.2167	-3.97695	0.000105451	0.247672
																		13	Undetermined	Undetermined	Undetermined	#DIV/0!	#DIV/0!	0	#DIV/0!
																		13	34.181	33.9287	34.1269	34.0789	-3.93708	0.00011559	0.132823
																		6	33.974	33.5805	33.4928	33.6824	-3.82244	0.00015051	0.256315
																		6	32.4789	33.4626	32.9639	32.9684	-3.61595	0.000242132	0.491853
																		6	33.9353	33.6806	33.3452	33.6537	-3.81413	0.000153417	0.295994
																		16	34.9359	33.7566	34.6106	34.4343	-4.03988	9.12255e-05	0.609074
																		16	33.9057	33.6318	33.8803	33.8059	-3.85815	0.000138628	0.151345
																		16	33.3027	33.446	33.8522	33.5336	-3.7794	0.000166188	0.285057
