# Supplementary material for: Soil, rhizosphere, and root microbiome in kiwifruit vine decline, an emerging multifactorial disease
Source: Front Microbiol. 2024 Mar 21;15:1330865. doi: 10.3389/fmicb.2024.1330865 (PMC10991698; doi:10.3389/fmicb.2024.1330865)
Supplement: Supplementary file 6 [file Table_5.XLSX]

## Sheet: Foglio1
Supplementary Table 5 - Representative isolates deposited in the Turin University Culture Collection
Genus	Species	Strain	TUCC identifier	Year of isolation
Phytopythium	vexans	2VO13F1	TUCC00000473	2021
Phytopythium	vexans	2VO13N2	TUCC00000474	2021
Phytopythium	litorale	14A	TUCC00000475	2021
Phytopythium	helicoides	3EB	TUCC00000477	2021
Phytopythium	vexans	H1	TUCC00000482	2021
